# Supplementary material for: Biodegradation in Freshwater: Comparison Between Compostable Plastics and Their Biopolymer Matrices
Source: Polymers (Basel). 2025 Aug 17;17(16):2236. doi: 10.3390/polym17162236 (PMC12390159; doi:10.3390/polym17162236)
Supplement: Supplementary file 1 [file polymers-17-02236-s001.zip]

Archive with 1 entries (1 files):
- polymers-3803824-supplementary.pdf
